# Supplementary material for: Development and Validation of an RP-HPLC-PDA Method for Determination of Paracetamol, Caffeine and Tramadol Hydrochloride in Pharmaceutical Formulations
Source: Pharmaceuticals (Basel). 2021 May 15;14(5):466. doi: 10.3390/ph14050466 (PMC8156741; doi:10.3390/ph14050466)
Supplement: Supplementary file 1 [file pharmaceuticals-14-00466-s001.zip]

Archive with 1 entries (1 files):
- pharmaceuticals-1203113-supplementary.pdf
